# Supplementary material for: Changes in Management Lead to Improvement and Healing of Equine Squamous Gastric Disease
Source: Animals (Basel). 2023 Apr 28;13(9):1498. doi: 10.3390/ani13091498 (PMC10177505; doi:10.3390/ani13091498)
Supplement: Supplementary file 1 [file animals-13-01498-s001.zip]

Archive with 1 entries (1 files):
- animals-2327316-supplementary.pdf
